# Supplementary material for: Association between controlling nutritional status score and mortality in older patients with dysphagia in Japan: a retrospective cohort study
Source: Front Nutr. 2025 Nov 18;12:1682772. doi: 10.3389/fnut.2025.1682772 (PMC12668998; doi:10.3389/fnut.2025.1682772)
Supplement: Supplementary file 1 [file Table_1.xlsx]

## Sheet: Sheet1
Supplementary Table 1: Univariable Cox Regression Analyses
Variable	HR(95%CI)	P-value
age (years)	1.05 (1.03,1.07)	< 0.001
sex
No	Ref
Yes	0.46 (0.33,0.66)	< 0.001
PEG
No	Ref
Yes	0.28 (0.2,0.39)	< 0.001
PORT
No
Yes	1.72 (1.08,2.75)	0.023
NT.CVC
No
Yes	6.91 (4.25,11.24)	< 0.001
PICC
No
Yes	2.3 (1.34,3.96)	0.003
CI
No
Yes	0.52 (0.37,0.74)	< 0.001
Dement
No
Yes	1.85 (1.31,2.62)	< 0.001
NMD
No
Yes	1.0004 (0.4666,2.1446)	0.999
Asp
No
Yes	1.71 (1.21,2.42)	0.002
IHD
No
Yes	1.97 (1.31,2.95)	0.001
CHF
No
Yes	1.99 (1.41,2.8)	< 0.001
Lung
No
Yes	1.39 (0.77,2.52)	0.277
Liver
No
Yes	1.36 (0.71,2.59)	0.354
CKD
No
Yes	2.55 (1.75,3.69)	< 0.001
Pneumo
No
Yes	2.79 (1.97,3.95)	< 0.001
Sepsis
No
Yes	2.42 (1.56,3.75)	< 0.001
Hb (g/dl)	0.77 (0.71,0.84)	< 0.001
CRP (mg/dl)	1.11 (1.05,1.17)	< 0.001
BMI	0.9926 (0.9426,1.0451)	0.777
Kcal.day	0.9972 (0.9963,0.9982)	< 0.001
Conut	1.23 (1.16,1.3)	< 0.001
